# Supplementary material for: Trends in Congenital Syphilis Incidence and Mortality in Brazil’s Southeast Region: A Time-Series Analysis (2008–2022)
Source: Epidemiologia (Basel). 2025 May 5;6(2):22. doi: 10.3390/epidemiologia6020022 (PMC12101142; doi:10.3390/epidemiologia6020022)
Supplement: Supplementary file 1 [file epidemiologia-06-00022-s001.zip]

Archive with 1 entries (1 files):
- epidemiologia-3572684-supplementary.pdf
